# Supplementary material for: Universal Germline Testing of Unselected Cancer Patients Detects Pathogenic Variants Missed by Standard Guidelines without Increasing Healthcare Costs
Source: Cancers (Basel). 2021 Nov 10;13(22):5612. doi: 10.3390/cancers13225612 (PMC8616044; doi:10.3390/cancers13225612)
Supplement: Supplementary file 1 [file cancers-13-05612-s001.zip]

Archive with 1 entries (1 files):
- cancers-1420779-supplementary.pdf
